# Supplementary material for: TRIM29 promotes bladder cancer invasion by regulating the intermediate filament network and focal adhesion
Source: Oncogene. 2025 Sep 4;44(42):4047–57. doi: 10.1038/s41388-025-03557-z (PMC12518127; doi:10.1038/s41388-025-03557-z)
Supplement: Supplementary file 15 — Supplmental Table 1 [file 41388_2025_3557_MOESM15_ESM.xlsx]

## Sheet: Gene Lists
UM-UC5			UM-UC9			UM-UC5 and UM-UC9 Overlap
Proteins	Fold Increase Compared to TRIM29 KO		Proteins	Fold Increase Compared to TRIM29 KO		Protein
FAM83A	2128.23		MYH14	49.717		ABLIM1
TRIM29	1279.38		UACA	17.5464		ACAP1
PPP1R18	209.934		ANXA11	16.9891		ACSL5
CORO2B	189.962		MARCKS	13.3442		ADGRE5
MCEE	188.718		RUVBL1	10.9775		AKAP2;
PUM1	170.683		SLC25A3	10.6226		AKAP8
ITPR3	170.608		RPS15	10.513		ALPP
SSR4	165.577		TINAGL1	9.18388		AP2A2
LAMP1	142.897		DDX41	9.18296		ATP5O
PTPN14	133.752		ARL6IP5	8.62739		BAG3
AFAP1	127.053		DIAPH3	8.15761		BANF1
PPP1CA	110.95		CNOT2	7.22941		CALM1
FBLN1	107.19		NDRG1	7.15755		CALM2;
AURKB	97.9957		TRIM29	7.0833		CALM3;
UBA5	97.248		DYNC1I2	6.50034		CALML3
FRMD4A	95.0539		LAMA5	6.34466		CALU
EIF4G2	94.8907		CLCC1	6.31146		CCT7
HMGN3	92.8357		SLC9A3R2	6.18443		CD9
TMEM41B	88.7248		RAP2C	5.89909		CD97;
RNGTT	84.5861		RTN4	5.87718		CELSR2
TOM1L2	84.2418		TMCO1	5.76619		CFL1
TPBG	81.8741		ATP11A	5.67807		CHMP2B
PPP1R13L	81.8201		AKAP13	5.58147		CLASP1
INADL; PATJ	80.2562		ALPP	5.52758		CLCC1
KRT7	76.6181		ABLIM1	5.36849		CLTA
VGLL1	72.9086		SLITRK6	5.33602		COX2
NSF	70.8926		KIAA1715; LNPK	5.29538		COX5A
EPPK1	70.8392		KRT9	5.22389		CREBBP
RAVER1	66.5137		HIST2H2BE	5.06357		DBN1
CORO2A	66.2413		HNRNPR	4.80597		DCAKD
CYBRD1	65.9322		IGSF3	4.70649		DDX17
KRT10	65.7872		CELSR2	4.70245		DDX41
PKP2	65.6085		PPAP2A; PLPP1	4.69478		DDX46
ANXA9	65.1052		PTGFRN	4.69321		DSP
ADD1	63.161		STX8	4.5739		DYNC1I2
RANBP2	61.9552		C9orf169; CYSRT1	4.41559		EIF3I
LGALS3BP	60.8286		NDUFA13	4.31518		ERMP1
SNAP29	58.963		SLC16A1	4.27551		FAF2
MTUS1	58.5554		DDX46	4.20547		FDFT1
STXBP3	57.689		IGFBP3	4.1647		FHOD3
PIP5K1A	54.7454		HSD17B12	4.14134		FLNA
STUB1	54.1207		TXNIP; LOC101060503	4.10684		GLUD1
FNDC3B	52.549		CALR	4.08049		GLUL
NUMB	51.9766		ATP5J	4.01419		GNAI1
PSEN1	51.8398		S100A4	3.99262		GNAI2
TUBB3	51.545		FHOD3	3.97759		GNAI3
TECR	50.7739		PA2G4	3.91926		GNAQ
PFKL	50.468		NDUFB4	3.88895		GNB1
PHLDB2	49.7021		MFSD1	3.85732		GTF3C1
CD97; ADGRE5	49.4453		RPLP1	3.83042		H1F0
FAM83B	49.2824		S100A11	3.80493		HADHA
RAB11FIP5	48.0789		AHNAK2	3.77226		HIST1H1E
SEC16A	47.8504		AGRN	3.72674		HIST1H2AC
DSP	46.1881		FAM115C; TCAF2	3.68658		HIST1H2BK
RBM14; RBM14-RBM4	46.0655		PTGES	3.66636		HIST2H2AB
RAB25	45.7802		LY6D	3.63141		HLA-C
PRPF6	43.829		TMC4	3.60086		HMGN3
FLVCR1	43.8175		TLR7	3.5976		HNRNPA3
LGALS1	43.484		AKAP8	3.53199		HNRNPF
AKAP8L	42.5442		BAG3	3.46941		HNRNPR
PGBD2	42.4296		AKAP2; PALM2-AKAP2	3.46406		HNRNPUL1
AP3D1	42.2744		CDC37	3.45208		HSPA1A
AKAP8	42.0279		CETN2	3.42996		HSPA1B;
SNTB2	41.6927		ITGA5	3.38064		IGSF3
PKP3	40.5349		GNAI2	3.3681		INADL;
PRKCDBP; CAVIN3	39.2127		PPM1H	3.35545		ITGA6
HSD17B4	38.9203		STARD13	3.32913		ITGB4
DDX17	38.8012		INPP5A	3.32711		KPNB1
GIGYF2	38.269		VTI1A	3.32457		KRT10
UACA	37.0302		FXR2	3.2958		LAMP1
SSFA2	36.9638		NDUFA5	3.26368		LGALS1
CBX5	36.5985		MYO5C	3.25061		LOC101060503
PARP1	36.4347		PCBP2	3.2155		LYN
USP54	36.2282		RRAS2	3.18403		MARCKS
SDC4	35.3862		IK	3.1605		MDK
PCBP2	35.3729		SMC3	3.15694		MKI67
PHIP	34.9775		ATP5O	3.15175		MUC4
SENP1	34.9384		C19orf52; TIMM29	3.10237		MYH10
STK24	34.915		MAP7D3	3.1012		MYH14
HIP1R	34.8623		HRNR	3.09224		MYOF
PPP1R9B	34.654		KPNB1	3.0849		NDUFA5
ADNP	33.3591		H2AFY	3.01395		NDUFB4
HMGA1	32.7924		SCAMP1	3.01239		NDUFS1
EPB41L4B	32.7508		LAMP1	2.9985		NDUFS6
ARFGAP2	32.5773		CREBBP	2.96316		NOS1AP
LIMCH1	31.7297		STRN3	2.95876		NRP1
SLC9A3R2	31.5432		CKMT1B; CKMT1A	2.94434		NSF
SAFB	31.4428		FAF2	2.9027		PA2G4
PNN	31.4239		RAB2A	2.90123		PALM2-AKAP2
MYOF	31.3319		FRK	2.89292		PARP1
PIP4K2A	31.2928		WDFY1	2.88428		PATJ
KRT80	31.1786		RNASE4	2.88376		PBXIP1
CEP350	31.159		INADL; PATJ	2.88178		PCBP2
RPL27	31.1498		RNF126	2.87981		PDIA6
MKI67	30.9593		NME1	2.87114		PHIP
PLEKHA7	30.7236		DNM1	2.86558		PI4K2A
TNS4	30.7117		FDFT1	2.84569		PLOD1
EMD	30.6346		BYSL	2.84132		POF1B
DDX3X	30.3618		HMGN3	2.83757		PPP1R18
NT5E	30.1821		MPP5	2.83439		PRKCA
ADAM9	30.0714		NRP1	2.82927		PTGES
PLEKHA5	30.0101		ANXA2	2.82365		PTGFRN
PTPN13	29.9436		RPLP0	2.79873		PTPN14
ACSL5	29.5272		KRT1	2.79601		RAB2A
TNKS1BP1	29.3844		UQCRC1	2.76681		RAB6A
LNPEP	29.333		PHIP	2.75501		RBM39
MARK2	29.1568		LZTS3; PROSAPIP1	2.75309		RDH14
PRKCD	28.7538		DSP	2.7448		RPL13A
SNRNP200	28.7285		EIF3I	2.73231		RPL27
SLC7A1	28.6788		SCCPDH	2.72907		RPN1
NCOR2	28.5017		HSPG2	2.72684		RPS13
CD47	28.4958		GATAD2B	2.71861		RPS15
CCNYL1	28.1094		SLC37A2	2.71738		RRAS2
SHROOM3	27.825		ST14	2.71469		RUVBL1
RPL35A	27.2863		H1F0	2.71051		RUVBL2
PI4K2A	27.1955		NDUFS1	2.70754		S100A16
DNAH12	27.0713		ITPR1	2.69733		SCAMP1
CAV1	26.8525		SPTLC1	2.67732		SDHA
LLGL2	26.5686		HEATR7A; MROH1	2.67353		SEC61B
TFRC	26.3834		PDIA6	2.67251		SEC63
TUBA1C	26.3546		RPL27A	2.64665		SF3B1
RPS10	26.1486		API5	2.62778		SLC25A5
BMS1	26.1452		RFFL	2.624		SLC9A3R1
HNRNPH1	25.7586		POF1B	2.61789		SLC9A3R2
AGTRAP	25.2307		DCAKD	2.5976		SPINT2
FHOD3	25.1839		ARL15	2.59709		SPTLC1
DAPK3	24.583		FAM98C	2.59499		ST14
IGF2R	24.446		REEP6	2.5872		STX8
MADD	24.3777		EPS8L2	2.58614		TLR7
LZTS2	24.3254		STYK1	2.58259		TMCO1
DDX52	23.9587		KIF20B	2.5654		TMED10
PLXNB2	23.8543		IL6ST	2.56521		TMX3
MLLT4; AFDN	23.5112		OSBP	2.54884		TOMM70
ABCD3	23.3172		SPIRE1	2.54537		TOMM70A;
SUPT16H	23.3106		HNRNPF	2.53994		TREX1
MICALL2	23.2098		CFL1	2.53531		TRIM29
HLA-A	23.1649		ZMPSTE24	2.53229		TUBB
GTF3C1	23.1249		COX2	2.53031		TUBG1
ACBD5	23.1078		SLC9A6	2.5281		TXNIP;
MFF	23.0693		MDK	2.52696		UACA
ATG4C	23.0026		THEM6	2.52517		UBAC2
TAF15	22.718		CD58	2.51252		UBAP2L
CCDC115	22.6543		RXRA	2.512		UQCRC1
CORO1C	22.6528		TMEM205	2.50728		ZW10
HIST1H1D	22.6391		NDUFS6	2.50528
TIMM13	22.5914		SLC9A3R1	2.5051
CAPRIN1	22.5553		HIST1H2AC	2.49799
LIN7C	22.4279		PHLDB3	2.4943
SCAMP3	22.3174		FLNA	2.49426
PRKDC	22.0511		ECE1	2.49318
ATAD3A	22.0147		NOS1AP	2.48888
TOMM70A; TOMM70	21.6977		LRCH3	2.48095
CD59	21.602		CA9	2.47193
PTRF; CAVIN1	21.5177		CYB5R1	2.45984
PODXL	21.5159		GNAI1	2.44859
FZD6	21.4734		CALM3; CALM2; CALM1	2.44392
VAMP3	21.0918		MYH10	2.42408
MFSD6	21.0052		ATAD3B	2.41932
ST14	20.996		PARP1	2.40867
XRCC1	20.9198		MYOF	2.40707
ACTC1	20.8785		RBM39	2.3921
ITFG3; FAM234A	20.7315		HIST2H2AB	2.39167
ARPC1A	20.728		NSF	2.39165
HMHA1; ARHGAP45	20.7167		RNF123	2.38262
IGSF3	20.5809		SDHA	2.36662
TOP1	20.5557		HNRNPA3	2.3644
PLCD3	20.4428		CALML3	2.35902
ABLIM1	20.3579		TMX3	2.35714
HADHA	20.2699		DECR1	2.35574
PLEC	20.2121		GNB1	2.33611
DKC1	20.1972		GLUD1	2.33285
DIAPH1	20.1965		MICAL2	2.32607
DBN1	19.9933		SLC25A5	2.32032
CCT7	19.8779		ANKLE2	2.31577
COX6A1	19.6045		ITGA6	2.31257
CDC42SE2	19.5749		MKI67	2.30685
LARP4	19.4141		PON2	2.30496
CLTB	19.1633		SDHB	2.29428
RPS11	19.107		HNRNPUL1	2.28139
CTSD	19.0978		COX5A	2.27244
REPS1	19.0413		MUC4	2.27137
MLF2	19.0222		C12orf57	2.26978
GTF2I	19.0133		INSR	2.26307
SCFD1	18.9799		PROM2	2.26134
TUBB4A	18.7892		HLA-C	2.25275
MAGED2	18.7466		SLC25A46	2.25132
NAPG	18.6725		RPS13	2.25091
DNAJA2	18.6666		SFT2D2	2.24962
FAF2	18.663		ITGB4	2.24583
SON	18.6174		LGALS1	2.24384
MUC4	18.6047		CLASP1	2.24233
COX6B1	18.5012		GLUL	2.23548
RAD50	18.3174		HIST1H1E	2.23326
PVRL2; NECTIN2	18.2733		CALU	2.23034
FAM82A2; RMDN3	18.1794		RDH14	2.2247
ETV3	18.1672		CUEDC1	2.21311
PTRH2	18.1008		HIST1H2BK	2.20242
ARHGEF17	18.0834		GPR110; ADGRF1	2.20207
SET	18.0608		TREX1	2.20184
FGFBP1	17.9791		ARHGAP29	2.19251
ACSL1	17.8715		SF3B1	2.18808
GOLGA2	17.5973		HMCN1	2.18678
KIAA1217	17.5283		PET100	2.18552
NOM1	17.4976		CHMP2B	2.18276
KIAA1407; CCDC191	17.4735		KRTCAP3	2.18017
HIST2H2AB	17.4158		PRKCA	2.17796
STX7	17.3872		CCT7	2.1778
EPS8	17.2641		GNAQ	2.16594
IGBP1	17.2549		ARPC5	2.16379
CLTA	17.199		BET1	2.15699
KRAS	17.11		APLP2	2.15019
SIPA1L1	17.0905		AP2A2	2.14433
DSG2	17.0721		NPC1	2.14237
LUZP1	16.9619		PI4K2A	2.14012
KRT4	16.9327		S100A16	2.13603
SPPL2A	16.8846		SORBS1	2.13399
CDC20	16.8099		LMAN2	2.1317
SRSF4	16.8091		TOMM70A; TOMM70	2.13135
PDCD6IP	16.7543		PPP1R18	2.13129
NXF1	16.7098		DMBT1	2.12776
KRT5	16.5649		PHLDB1	2.12277
TRIOBP	16.5401		PVRL4; NECTIN4	2.12059
DDX5	16.3578		DNAJC11	2.12032
GCN1L1; GCN1	16.352		RPL13A	2.11198
COPA	16.2696		HSPA1B; HSPA1A	2.10566
ATP1B3	16.13		ACSL5	2.10527
C19orf21; MISP	16.0977		KIAA1109	2.10066
SCARB2	16.0701		PLOD1	2.09862
LPCAT1	16.0568		GTF3C1	2.09596
HMOX2	16.0302		UBAP2L	2.08966
MDK	15.8822		ACAP1	2.08811
AMOTL1	15.8593		UPK1B	2.08743
MAP7	15.7583		UBAC2	2.08674
TUBA4A	15.7028		ERMP1	2.07402
SSRP1	15.6021		PBXIP1	2.07278
TMOD1	15.5471		TUBG1	2.06935
CELSR2	15.5219		SORT1	2.05867
HFE	15.4758		DBN1	2.05697
DNAJA3	15.471		NUP210	2.05682
TUBB4B	15.3859		SLC39A6	2.05535
TMX3	15.3587		LAMC1	2.05354
SVIL	15.3371		KRT10	2.05103
MYH14	15.2723		CD97; ADGRE5	2.05094
TXNIP; LOC101060503	15.2528		RPN1	2.05042
FLOT2	15.2191		S100A10	2.04778
PCDH7	15.1524		ENPP1	2.04655
RPS26; LOC101929876; RPS26P25	14.9958		HSPA2	2.04646
TIMM9	14.9664		SPINT2	2.04644
H2AFV	14.9502		CYB5A	2.04624
TIMM50	14.9051		LYN	2.04155
KRT79	14.8552		TMED10	2.0414
RAB11A	14.8543		GNAI3	2.03733
MYO6	14.8451		SEC61A1	2.03629
MAP7D1	14.8285		CD9	2.03539
PLEKHG3	14.7561		CDKL5	2.03464
CCDC47	14.696		RUVBL2	2.03205
EHBP1L1	14.6814		BANF1	2.03128
FAM83H	14.6537		HADHA	2.02946
DDX41	14.5941		RPL27	2.02926
TUBB6	14.5401		ZW10	2.02897
ANO6	14.5162		RAB6A	2.0237
RNH1	14.5001		CARD6	2.02135
HIST1H4A; HIST1H4F; HIST1H4D; HIST1H4J; HIST2H4A; HIST2H4B; HIST1H4H; HIST1H4C; HIST4H4; HIST1H4E; HIST1H4I; HIST1H4B; HIST1H4K; HIST1H4L	14.4681		PTPN14	2.02097
POM121C	14.3528		DDX17	2.01971
TNFAIP2	14.32		ANKS1A	2.01292
DERL1	14.285		LUZP2	2.01205
TIMM44	14.2803		SEC61B	2.01098
RAP1B	14.2631		TUBB	2.00781
STX12	14.2324		MAVS	2.0049
FLII	14.1907		SEC63	2.00344
PICALM	14.1653		CLTA	2.00023
SCAMP2	14.1529
HNRNPM	14.1102
AIM1; CRYBG1	14.1095
SLC9A1	14.1011
ACTN4	14.0959
CXADR	14.0767
MTHFD1	14.0159
PLAUR	13.9874
ARHGAP21	13.9849
HMGN2	13.9476
FLOT1	13.908
SCD	13.8968
KHDRBS1	13.8827
BAIAP2	13.8436
CD9	13.8365
VAMP8	13.7909
RPS5	13.788
TYW5	13.6489
INA	13.6446
RAB13	13.6257
ZNF185	13.616
HPCA	13.5893
KRT86	13.5725
ATAD1	13.5038
NUMA1	13.4066
LAD1	13.372
PLEKHA6	13.3521
OCIAD1	13.3338
BANF1	13.3198
TMEM237	13.3153
PTGES	13.302
DDX27	13.2995
LIMA1	13.2283
JUP	13.2207
RPS25	13.209
TMUB1	13.2076
SRP9; SRP9P1	13.201
ARHGEF2	13.1921
FUNDC2	13.1662
SF3B1	13.1631
ERBB2IP; ERBIN	13.1514
PPFIBP1	13.143
STX4	13.1246
CGN	13.0389
KIAA1609; TLDC1	12.9771
ATP5O	12.9567
IMMT	12.9213
RPS16	12.889
RBMX	12.8674
CAP1	12.8374
UBAC2	12.8053
RPL34	12.7923
MYCBP	12.7812
IGF1R	12.7779
SH3KBP1	12.7672
TUBB	12.7514
AHR	12.7492
ANK3	12.7406
NDUFS6	12.7245
PRKD2	12.6644
GNAQ	12.6506
LARP1	12.6379
RPS3	12.5645
FAM83D	12.5305
THBS1	12.5127
TMEM2	12.4431
SIPA1L3	12.4191
LMNB2	12.403
MYH7B	12.3729
DOCK7	12.3708
B2M	12.3274
TLR7	12.3052
TARDBP	12.2979
INF2	12.2721
XRCC5	12.2529
TMPO	12.1762
GSN	12.1568
STXBP1	12.1489
HNRNPR	12.0956
TOR1AIP1	12.0739
RPL18	11.9794
SEC22B	11.9543
CAPN1	11.9268
RALB	11.9123
BAG3	11.8814
RPL13A	11.812
KRT75	11.7753
ACE2	11.7304
MET	11.712
HNRNPF	11.665
GNA11	11.6545
CYBA	11.6529
PPFIA1	11.6102
RHOA	11.5956
FAM18B2; TVP23C; FAM18B2-CDRT4; TVP23C-CDRT4	11.5834
RPS2	11.547
DDX21	11.4931
RPL10	11.4824
CMPK1	11.4767
CDC42SE1	11.4687
RFC4	11.4652
ACTR1A	11.4413
EIF3B	11.399
RAI14	11.3597
GNAI2	11.3517
ERC1	11.3321
ATP5C1	11.3133
DLG1	11.2578
RCN2	11.254
GNG5	11.2338
ABLIM3	11.1876
PAWR	11.1598
ELAVL1	11.1291
BSG	11.1248
SEC61B	11.0865
NUP214	11.0036
MPRIP	10.987
ITGAV	10.9471
PCM1	10.9365
LRRC47	10.8934
HIST1H1B	10.8862
TOLLIP	10.886
NRP1	10.8149
PACSIN3	10.8098
KIF14	10.8085
RSL1D1	10.8041
CSDA; YBX3	10.7692
LRRC59	10.7312
POLDIP3	10.6636
RAB11FIP1	10.6263
PRKAR2A	10.5655
UBAP2L	10.4912
HIST1H1C	10.4527
GPC1	10.4485
OPA1	10.4456
SNAP47	10.4007
PTPRK	10.3752
ADAM10	10.368
BST2	10.3062
SDHA	10.294
RBM28	10.2922
ALPP	10.2766
ERBB2	10.2586
HSPH1	10.2571
TMEM57; MACO1	10.2476
RPS20	10.2396
ITGB5	10.2338
HADHB	10.2236
TBL2	10.2003
ARPC4	10.1847
BOP1	10.1466
RPS4X	10.1026
SRSF3	10.0391
MATR3	10.025
FOXK1	10.013
ITGA3	9.97441
TJP2	9.8906
DDX46	9.85832
MYL12B; MYL12A	9.8479
CALU	9.83257
RPL28	9.79253
CCAR2; KIAA1967	9.76171
STIP1	9.75941
DNAJA1	9.75039
CDH3	9.734
LSR	9.70521
SLC38A2	9.69203
SCRIB	9.66403
NRAS	9.65488
RPL23	9.64656
ABCF3	9.59478
PPAN; PPAN-P2RY11	9.57587
PPP1R12A	9.54088
KLRG2	9.50515
FBL	9.46691
RPL26	9.41742
SCAMP1	9.41706
EDF1	9.4094
BRIX1	9.40611
PREB	9.38522
SRRM2	9.38409
AIFM1	9.36094
AHCTF1	9.34664
DNMBP	9.34084
RACGAP1	9.28611
LBR	9.27581
SND1	9.2614
S100A14	9.23553
MYO1B	9.2334
EIF3H	9.22628
PDXDC1; LOC102724985	9.19063
BAZ1B	9.17288
CPSF6	9.16541
RPL5	9.10165
RPL38	9.10003
XRCC6	9.0637
MAN1A1	9.05685
TRAFD1	9.05196
COX4I1	9.04101
LRRFIP2	9.02287
CBX3; C15orf57; CCDC32	8.99548
DKK1	8.99082
AKAP2; PALM2-AKAP2	8.9817
SRPR; SRPRA	8.94433
PHLDA2	8.93184
SGPP1	8.91617
THRAP3	8.91395
PPHLN1	8.91062
PKP4	8.90195
LETM1	8.86789
BASP1	8.84499
NOLC1	8.79855
RPS13	8.73191
WASF2	8.7056
NUP93	8.59907
CKAP5	8.58989
RPS6	8.51764
CNP	8.50375
U2AF2	8.47825
MYH9	8.44763
GNA12	8.43453
CD151	8.42807
YIPF3	8.42374
H1FX	8.40401
PCDH1	8.38896
NUP98	8.36368
LMO7	8.32601
TMEM184B	8.31532
TMEM134	8.29502
RALY	8.28606
SEC24C	8.27479
RPL11	8.27026
PTGFRN	8.26848
AIMP2	8.25645
N4BP3	8.23635
RPL30	8.21307
GNB1	8.18907
TACSTD2	8.17399
OAT	8.16983
UQCRC2	8.13559
RAB35	8.12129
RPS17; RPS17L	8.1112
SFPQ	8.11025
TUBG1	8.1066
ATP2B1	8.04021
RPL24	8.00348
RPS9	7.97951
HIST1H2AC	7.92073
USP6NL	7.91708
RAP2B	7.91018
S100A16	7.90798
ALYREF	7.90139
SLC1A5	7.90126
TRIM28	7.89795
EIF4G1	7.89028
RPS14	7.88452
MDFIC	7.88075
ADIRF; C10orf116	7.85605
CANX	7.85351
H1F0	7.82561
ERMP1	7.81633
HP1BP3	7.80338
ALCAM	7.7925
RPL15	7.68706
BCLAF1	7.68042
IQGAP1	7.66813
PDLIM7	7.66175
BCAM	7.65241
PSME3	7.63331
NDUFS3	7.60018
VCP	7.59358
GLUD1	7.58924
CDC42	7.58385
RAB12	7.56368
CREBBP	7.53996
MMP14	7.53383
LMNB1	7.50818
FLNB	7.46615
CHCHD3	7.46065
EHD1	7.45597
ILF3	7.4535
RPL8	7.4481
RPL13	7.41455
ITGB4	7.41393
CDH1	7.34097
GPR56; ADGRG1	7.32598
YTHDF2	7.30543
SPCS2	7.29317
CERS2	7.29064
PTK7	7.27231
PFKP	7.26491
ATL2	7.25951
NDUFA5	7.25429
FUBP3	7.24509
KIAA1671	7.21632
TMOD3	7.19926
CCT3	7.19266
PVR	7.18998
TMEM245	7.18847
G3BP2	7.18396
ACTBL2	7.16638
H2AFX	7.16343
RPS18	7.16051
PCYT1A	7.13442
ABCC3	7.11629
TPM3	7.10967
DDRGK1	7.09288
HMGN1	7.07062
GNG12	7.061
PML	7.05591
TMPO	7.05344
USO1	7.05174
C4orf52; SMIM20	7.04364
OAS3	7.0409
SQSTM1	7.00066
UQCRC1	6.94635
NCKAP1	6.94392
SRPRB	6.93159
MYO1D	6.92994
MCM7	6.92206
RAC1	6.90402
KIDINS220	6.87595
KRT6A	6.86902
FAM49B	6.86428
SPATS2L	6.86114
RPS27	6.8555
RDH14	6.85363
LAMC2	6.84912
C1orf21	6.83531
KRT18	6.82994
MTCH1	6.79375
SYNE2	6.78835
SLC30A1	6.77927
ACTR3	6.77823
YIPF5	6.75282
TMCO1	6.74369
SSR3	6.72531
H3F3A; H3F3AP4; H3F3B	6.71913
RPL36	6.7179
LYN	6.70885
RBM39	6.70121
CAD	6.69797
CLTC	6.69636
DHX15	6.69601
RPL23A	6.66513
MBOAT7	6.66252
ABI1	6.64263
NOP2	6.62683
SEC63	6.62148
RPS15	6.61188
SLC25A5	6.59256
SMC1A	6.58856
KIF5B	6.58056
NAP1L1	6.57737
CEBPB	6.57724
SLC7A5	6.56733
EPHA2	6.56154
RPL19	6.55783
EWSR1	6.55241
EML4	6.47488
RPL6	6.46646
ATP2A2	6.46488
ZC3HAV1	6.45756
NAPA	6.45531
HNRNPH3	6.45039
SDF2L1	6.43749
UQCRH	6.43035
DYNC1LI2	6.42817
RPL3	6.41722
EIF3A	6.40112
SLC12A6	6.39946
HIST1H1E	6.39352
GIPC1	6.39273
TPM4	6.35876
TCOF1	6.35539
EPRS	6.34529
NOC2L	6.33987
SRRM1	6.33694
TRA2B	6.33689
PTBP1	6.33553
HNRNPA3	6.31732
RBMS2	6.31568
RPS8	6.31204
RPL36AL	6.30632
ENG	6.29361
RPS19	6.28879
KIF11	6.28501
LRPAP1	6.276
ADRM1	6.2751
RAB1B	6.245
CTNND1	6.22633
EPCAM	6.19595
FAM3C; WNT16	6.16552
UPF1	6.16061
NEXN	6.15588
EGFR	6.13074
PLXNA1	6.12164
SLC16A7	6.09251
PXN	6.0817
SRSF9	6.07607
STX8	6.06638
MTDH	6.03434
PRRC2B	6.02357
KRT15	6.00523
RPS29	5.99275
CHTOP	5.98361
RPL22	5.98114
PBXIP1	5.97266
CLASP1	5.96906
GNS	5.9469
CTNNA2	5.931
GOLGB1	5.93075
FDFT1	5.9131
RPL32	5.90066
MPP7	5.89223
ITGB3	5.87443
RRP12	5.87136
EVPL	5.86978
PAK2	5.86826
SRSF6	5.85126
RPL18A	5.82716
PRKCA	5.81286
PPL	5.80416
ITGB1	5.79756
CCT2	5.7817
ARPC5L	5.77699
ZFP36L1	5.77181
AP2A2	5.75928
PPP1R2	5.74485
MANBAL	5.74214
RAB8A	5.72973
RPL29	5.722
TBC1D24	5.70109
FAM125A; MVB12A	5.70064
KHSRP	5.68851
CCT5	5.68802
KCMF1	5.67211
NOP58	5.65455
SRP19	5.64935
NDUFA2	5.63949
VANGL1	5.63724
RPL35	5.63362
HNRNPUL2	5.61779
KRT13	5.60558
GNL3L	5.59749
COBLL1	5.59488
COPB2	5.58143
CASK	5.57974
SMC2	5.5792
MYCBP2	5.57169
SPTBN1	5.5558
SEPT11	5.54869
RUVBL1	5.54341
ARHGEF5	5.53514
RPL12	5.53456
TUFM	5.52514
ASPH	5.50536
RHOG	5.50451
CTNNA1	5.50436
TJP1	5.5038
UBXN4	5.49774
VTN	5.49034
ACTR2	5.48536
EEF1B2	5.48447
RPS3A	5.48371
DYNC1H1	5.46582
TPM1	5.46122
YWHAQ	5.45943
RPL7	5.44996
CTTN	5.44628
NDUFS1	5.43495
RPS27L	5.41838
TAP1	5.37662
UNC45A	5.3763
ITGA2	5.3717
MYL6	5.36599
HDAC3	5.36202
RCN1	5.3599
WFS1	5.34557
PCBP1	5.34352
ACAP1	5.32384
RPL4	5.3153
EIF2S1	5.2836
RPL21	5.28055
RPL14	5.27746
RRP15	5.26432
STIM1	5.26399
KIAA1522	5.21409
GPRC5A	5.21224
GNAI3	5.20809
SPECC1	5.20802
PTGES2	5.20112
HNRNPUL1	5.19535
EPB41	5.18836
COX6C	5.18198
TMEM230	5.17579
NPM1	5.17025
DMD	5.16962
SF3B2	5.16131
IL1RAP	5.15726
LUC7L2	5.14707
RRBP1	5.13976
HSPD1	5.11674
BAG2	5.11405
M6PR	5.11389
UBA52	5.10816
FASN	5.10655
HBA2; HBA1	5.10192
RRP8	5.093
TMED10	5.09106
POR	5.08732
EBAG9	5.07246
ATP1A1	5.06954
FAU	5.06822
SDF2	5.06672
GAPVD1	5.05457
SSSCA1	5.05302
MARK3	5.04518
CAPZA1	5.0224
CALM3; CALM2; CALM1	4.99503
WDR43	4.99214
FAT2	4.99207
RPL37	4.97452
TCF12	4.97228
PLP2	4.95763
HLA-C	4.95522
VTA1	4.94977
RPL7A	4.94707
STAU1	4.92871
CHD4	4.92716
RPL9	4.91841
HSPA9	4.89538
APOA1	4.87938
RPS23	4.87574
CKAP4	4.84936
RER1	4.83837
EEF1D	4.81988
HIST1H2AD	4.81972
YAP1	4.81648
LYPD3	4.81304
TAPBP	4.79199
ARHGAP23	4.78971
SF3A2	4.78722
MYH10	4.78218
RAB5C	4.78207
CUX1	4.7819
SF1	4.74089
AHNAK	4.71792
PES1	4.7071
EFNB1	4.7016
TCP1	4.69552
PHGDH	4.68259
NDUFB10	4.66912
ALDH3B1	4.66182
RAB2A	4.65113
ACTB	4.63157
ATP5B	4.62017
HSPA4	4.61799
RPL10A	4.61776
SOD1	4.61595
PHLDA1	4.58975
HIST1H3F; HIST1H3C; HIST1H3D; HIST1H3G; HIST1H3H; HIST1H3B; HIST1H3A; HIST1H3E; HIST1H3I; HIST1H3J	4.58923
GJA5; LOC101060613	4.58874
SF3B5	4.57734
SPECC1L	4.57511
BAG6	4.55428
ARPC2	4.5413
HNRNPA0	4.53945
CALML3	4.52195
PPP2CB	4.51193
SPTAN1	4.49099
PPP1R9A	4.48901
RPN1	4.47368
PGAM5	4.47311
RAB21	4.46552
CHERP	4.45443
YBX1	4.45218
SPTBN2	4.44915
TPD52L1	4.44305
CDC42BPG	4.42799
OCLN	4.41733
HNRNPL	4.39829
TMEM109	4.39601
CAPZB	4.38481
VAPA	4.37174
PSME1	4.36961
RPLP2	4.36821
CD180	4.36444
SRP14	4.36413
PSMA1	4.35757
CDK1	4.35743
HNRNPA1	4.34927
OBSL1	4.34454
ZDHHC5	4.33895
SLC44A1	4.33686
REEP5	4.32696
TLE3	4.32365
CFL1	4.30874
SNRPA	4.29434
TUBB2A	4.27313
FUBP1	4.26929
CCDC88C	4.22073
DLST	4.21495
CCT4	4.18743
SLC9A3R1	4.18095
RBM3	4.17198
EPB41L1	4.15878
CCT6A	4.15103
TXNDC5	4.14768
RPL31	4.1474
ACIN1	4.13552
CD44	4.13399
CAPZA2	4.13306
YES1	4.10916
RPL17	4.10849
BCKDK	4.09816
NPTN	4.09703
TMX2	4.09644
TJP3	4.0891
MAP4	4.07948
SUCLG1	4.07492
TFG	4.0548
CACYBP	4.03684
SLC39A7	4.02829
HNRNPA2B1	4.00712
HNRNPU	4.00231
SURF6	3.97702
RBM25	3.96899
CHCHD2P9	3.96394
F11R	3.94906
ACSL3	3.948
NUDT21	3.93322
ATPIF1	3.9302
CORO1B	3.92847
NUFIP2	3.9132
DNAJB11	3.89706
ATP2B4	3.86813
LSM12; LSM12P1	3.85217
LAMB3	3.85101
GNAS	3.8276
AGFG1	3.82574
EZR	3.82411
PSMD2	3.8127
CYFIP1	3.8113
CNTNAP1	3.81016
NPDC1	3.79904
EFHD2	3.78301
VAPB	3.77069
KIAA1024	3.76236
MAGI1	3.7609
CHP1	3.75866
AP2A1	3.74697
TLN1	3.73727
PARK7	3.73572
ETFA	3.7245
MARCKS	3.72107
MYO1C	3.70724
RRAS2	3.67426
SERBP1	3.65781
CCDC88A	3.64267
SPINT2	3.64129
ITGA6	3.64099
CAST	3.63417
C22orf28; RTCB	3.63323
PTMA	3.59508
ATXN2L	3.58575
G3BP1	3.58309
SLC25A1	3.5793
PPA1	3.56791
EEF1A1	3.55765
SLC12A2	3.55759
SEPT9	3.54135
HNRNPK	3.53135
FLNA	3.52823
DDX19B	3.52292
ZW10	3.50512
CAPNS1	3.48948
CTNNB1	3.46119
SCEL	3.45627
KPNB1	3.45565
KRT8	3.45503
GOSR1	3.44253
RUVBL2	3.42423
FUS	3.4165
CLCC1	3.41333
CD46	3.40867
PA2G4	3.39708
KIF13B	3.38026
VPS13C	3.37714
RAB7A	3.36845
GNB2	3.35719
AMOTL2	3.33885
ARPC1B	3.33504
HSPA1B; HSPA1A	3.33227
DHX9	3.32816
CNBP	3.31499
XPR1	3.31076
SERF2	3.3103
DYNC1I2	3.309
SRGAP2	3.30451
PDLIM1	3.28636
RPS27A	3.27153
RPS24	3.26536
NOP56	3.26526
TANC2	3.25715
LRCH4	3.25333
ESYT2	3.21747
ITGB6	3.21561
RAB14	3.21287
HSPA8	3.20087
UQCRFS1P1	3.19813
GTPBP4	3.19669
POF1B	3.18963
CSTF2	3.18876
ATP5D	3.18074
PARD3	3.17005
B4GALT4	3.14345
RAB1A	3.13438
MINK1	3.1236
SPTLC1	3.08379
EIF3I	3.07969
RPS21	3.05066
CD2AP	3.04589
RPS12	3.04347
HIST2H2BF	3.03315
PTBP3	3.03119
SEPT2	3.03076
RPA3	3.01908
CAPG	3.01284
PTDSS2	3.01226
C1QBP	3.0107
TRMT112	3.00903
HSP90AA1	3.00492
MACF1	2.99831
ABCC1	2.99182
SLC3A2	2.98967
FARP2	2.98532
C14orf2	2.9811
RASSF7	2.97839
HIST1H2BK	2.97822
CLIP2	2.97542
RBFOX1	2.96878
GNAI1	2.9477
GALNT2	2.91567
ENO1	2.91149
NONO	2.91117
XRN2	2.90928
P4HB	2.90408
LMNA	2.89521
HSPA5	2.89491
KRT17	2.89177
HSPA1L	2.88131
NDUFB4	2.87259
SYVN1	2.85896
DCAKD	2.84377
CTPS1	2.8338
MMEL1	2.82451
TREX1	2.80506
PSMC2	2.79947
DDX39A	2.79196
DHCR7	2.79111
PLOD1	2.79
DAAM1	2.78128
SRSF7	2.7808
ALDOA	2.7535
SNRNP70	2.75221
ADAR	2.75096
RPSA	2.73916
COMT	2.73413
EIF4B	2.7232
ABCB1	2.70451
NOS1AP	2.69394
TC2N	2.69208
CIRBP	2.6844
RAB5A	2.68159
PRDX1	2.68155
RBM8A; LOC101060541	2.66679
TP53	2.66395
FHL2	2.65431
PHF5A	2.64225
AHSG	2.63374
ITSN2	2.62063
ERP44	2.59821
HMGB1	2.59627
PDIA4	2.58787
HDGF	2.57098
KRT73	2.56367
TES	2.55897
KANK1	2.5547
HSPB1	2.52414
ZFR	2.51981
HN1; JPT1	2.51953
CHMP2B	2.51871
C19orf33	2.51603
ZNF436	2.51589
SNAP23	2.51024
TPD52L2	2.50991
SSBP1	2.50008
YWHAB	2.49857
EIF3J	2.49079
ZFP91	2.48836
SMARCA4	2.46424
MT2A	2.44451
PRKAA1	2.43712
KRT2	2.43292
NCL	2.4286
BAIAP2L1	2.42458
RPS28	2.41344
SRSF1	2.40679
HNRNPD	2.39696
HSP90AB1	2.38718
ARCN1	2.38705
MSN	2.38357
COX2	2.3705
VARS; VARS2	2.36895
AHCY	2.36566
APOH	2.36016
TMSB10	2.3502
SACM1L	2.33804
RANBP1	2.33051
DDOST	2.30051
COX5A	2.29646
FKBP2	2.26499
TMX1	2.2569
DCTN1	2.24034
ELOVL1	2.23636
GLUL	2.22875
GANAB	2.227
HINT1	2.21767
DYNLRB2	2.20917
TRAM1	2.20853
TRIM21	2.20054
MPZL1	2.19816
SFN	2.19474
LASP1	2.18055
PDIA6	2.17841
EIF2A	2.17285
ESYT1	2.15502
PSME2	2.15237
RAB6A	2.14177
PSAP	2.14055
EIF2S3	2.12787
PSMC3	2.12634
ATP7A	2.12578
CPT1A	2.12333
NDUFAF2	2.11929
RAN	2.11018
MYO18A	2.10318
EEF1G	2.08642
EIF3C	2.08624
CHMP4B	2.07821
RAB10	2.07678
RBM17	2.0647
RCC1	2.05954
SERPINH1	2.05888
CCDC136	2.04255
KRT19	2.03952
EIF4A1	2.03245
COL1A1	2.02418
STX3	2.02191
GSE1	2.01813
TPD52	2.0105
PPIA	2.00353
PCNA	1.99785
ARFGAP1	1.99584
